# Supplementary material for: GOLDEN fusion: a graph-oriented learning with domain-embedding network fusion for generating super gene sets in functional genomics
Source: Brief Bioinform. 2026 May 25;27(3):bbag244. doi: 10.1093/bib/bbag244 (PMC13200546; doi:10.1093/bib/bbag244)
Supplement: Supplementary_material_bbag244 [file supplementary_material_bbag244.zip]

Archive with 3 entries (3 files):
- supplemental_tables_bbag244.xlsx
- CML TKI cluster_tree_bbag244.html
- GOLDEN_fusion_suppl_final_bbag244.docx
