# Supplementary material for: GOLDEN fusion: a graph-oriented learning with domain-embedding network fusion for generating super gene sets in functional genomics
Source: Brief Bioinform. 2026 May 25;27(3):bbag244. doi: 10.1093/bib/bbag244 (PMC13200546; doi:10.1093/bib/bbag244)
Supplement: Supplementary_material_bbag244 [file supplementary_material_bbag244.zip › supplemental_tables_bbag244.xlsx]

## Sheet: Table S1. clusterability perf.
Supplemental Table 1. Performance comparison of machine learning models for CDI-β across different cluster sizes (small, medium, and large), evaluated using F1 score, accuracy, and ROC-AUC.
Cluster	Model	F1 score	Accuracy	ROC-AUC
Small (k ≤ 5)	Logistic Regression	0.89	0.86	0.95
	Random Forest	0.94	0.91	0.99
	Neural Network (MLP)	0.87	0.84	0.93
	XGBoost	0.91	0.88	0.96
Medium (6 ≤ k ≤ 12)	Logistic Regression	0.83	0.81	0.91
	Random Forest	0.84	0.83	0.96
	Neural Network (MLP)	0.84	0.83	0.93
	XGBoost	0.9	0.89	0.97
Large (k > 12)	Logistic Regression	0.71	0.78	0.84
	Random Forest	0.83	0.85	0.94
	Neural Network (MLP)	0.82	0.85	0.9
	XGBoost	0.85	0.86	0.94

## Sheet: Table S2. method comp.
Supplemental Table 2. Performance comparison of GOLDEN fusion and existing similarity-based GO network methods (EnrichmentMap, REVIGO, and ReCiPa) using agglomerative clustering across SPAGs 5–10 and SPAGs 10–100 datasets.
Dataset	Method	ARI	NMI
SPAGs 5-10	GOSemSim	0.5477	0.58
	REVIGO	0.532	0.5698
	ReCiPa	0.0677	0.166
	clusterProfiler	0.4343	0.4776
	GOLDEN fusion (α = 0.8)	0.7392	0.7461
SPAGs 10-100	GOSemSim	0.2961	0.3133
	REVIGO	0.2166	0.2509
	ReCiPa	0.0081	0.0511
	clusterProfiler	0.2359	0.2514
	GOLDEN fusion (α = 0.9)	0.5822	0.5574

## Sheet: Table S3. Reactome and KEGG
Supplemental Table 3. Clustering performance on Reactome and KEGG pathway datasets using GOLDEN fusion. Results are reported as mean ± standard deviation across repeated sampling trials.
Dataset	ARI	NMI
Reactome	0.77 ± 0.35	0.78 ± 0.31
KEGG	0.74 ± 0.38	0.76 ± 0.33

## Sheet: Table S4. SPAG-5-10 CDI
Supplemental Table 4. The functional relevance evaluation of CDI-stratified SPAG-to-SPAG (5-10) pairs.
HIGH CDI SCORE (High possible to cluster)	SPAG ID pair A and B	CDI	ARI	SPAG A's name	SPAG A's description	SPAG B's name	SPAG B's description	Explaination	Functional relavance
	('GO:0001775', 'GO:0048871')	0.913316	1	cell activation	A multicellular organismal process by which exposure to an activating factor such as a cellular or soluble ligand results in a change in the morphology or behavior of a cell.	multicellular organismal-level homeostasis	Any process involved in the maintenance of an internal steady state at the level of the multicellular organism.	Cell activation (often immune-related) contributes to organism-level homeostasis through regulated immune responses, inflammation control, and tissue equilibrium. They are not the same process, but they operate in the same biological hierarchy: cellular activation → systemic homeostasis.	Moderate
	('GO:0007163', 'GO:0022412')	0.913225	1	establishment or maintenance of cell polarity	Any cellular process that results in the specification, formation or maintenance of anisotropic intracellular organization or cell growth patterns.	cellular process involved in reproduction in multicellular organism	A process, occurring at the cellular level, that is involved in the reproductive function of a multicellular organism.	Cell polarity is critical in reproduction (oocyte polarity, sperm orientation, asymmetric cell division in embryos). However, this pair is more contextual: polarity is a prerequisite for certain reproductive mechanisms but not always directly linked outside that context.	Weak
	('GO:0019882', 'GO:0001776')	0.913225	1	antigen processing and presentation	The process in which an antigen-presenting cell expresses antigen (peptide or lipid) on its cell surface in association with an MHC protein complex.	leukocyte homeostasis	The process of regulating the proliferation and elimination of cells of the immune system such that the total number of cells of a particular cell type within a whole or part of an organism is stable over time in the absence of an outside stimulus.	This pair is tightly connected immunologically: antigen presentation activates immune cells, and leukocyte homeostasis regulates their numbers and activation thresholds. Together they belong to adaptive immune regulation and surveillance pathways.	Strong
	('GO:0022600', 'GO:0003013')	0.913219	1	digestive tract development	The process whose specific outcome is the progression of the digestive tract over time, from its formation to the mature structure.	circulatory system process	An organ-system process carried out by any of the organs or tissues of the circulatory system (the system that moves extracellular fluids to and from tissues in a multicellular organism).	Both are organ-system biological processes in multicellular development, but they belong to different organ systems. They are related at a high ontological level (system-level development & physiology) but not in direct mechanistic function.	Weak
	('GO:0045058', 'GO:0050900')	0.912301	1	T cell selection	The process in which T cells that express T-cell receptors restricted by self MHC protein complexes and tolerant to self antigens are selected for further maturation.	leukocyte differentiation	The process by which a less specialized leukocyte acquires specialized structural and/or functional features of a more mature leukocyte type.	Both are immune system processes involving adaptive immunity cell fate regulation. T-cell selection is a specific subset process under leukocyte development/differentiation. This is one of the strongest biological matches.	Strong
	('GO:0007017', 'GO:0007155')	0.911796	1	microtubule-based process	Any cellular process that depends on, or results in, the formation, rearrangement or function of microtubules.	cell adhesion	The attachment of a cell to another cell or to an underlying substrate (e.g., extracellular matrix) via cell adhesion molecules.	Microtubules contribute to cell polarity and movement, which can influence cell adhesion, but these processes belong to different categories (cytoskeletal dynamics vs adhesion signaling) and are only indirectly related.	Moderate
	('GO:0016050', 'GO:0007005')	0.910703	1	vesicle-mediated transport	The transport of substances (e.g., molecules) by means of vesicles — small membrane-bound compartments that bud off from, and fuse with, membranes.	mitochondrion organization	The process involved in the formation, arrangement of constituent parts, or maintenance of the mitochondrial structure.	Some mitochondrial dynamics involve vesicle processes, but ontologically these belong to different subsystems (membrane trafficking vs organelle biogenesis). They do not generally co-occur in curated biological pathways.	Moderate
	('GO:0070085', 'GO:0006091')	0.910581	1	glycosylation	The covalent attachment and further modification of carbohydrate residues to a substrate molecule.	generation of precursor metabolites and energy	The chemical reactions and pathways resulting in the formation of precursor metabolites and energy from them.	Glycosylation depends on metabolic precursors (e.g., UDP-glucose), but these terms represent different biological levels: metabolism vs protein modification. Indirect coupling exists but not a shared core pathway.	Weak
	('GO:0021602', 'GO:0003179')	0.910581	1	macromolecule metabolic process	Any chemical reaction or series of reactions involving macromolecules (such as proteins, nucleic acids, carbohydrates, or lipids) as reactants or products.	cardiovascular system development	The process whose specific outcome is the progression of the cardiovascular system (heart and blood vessels) over time, from its formation to the mature functional state.	Macromolecule metabolism is a broad cellular process, while cardiovascular development is highly specialized. The link is ontological abstraction (global development depends on metabolism), not direct mechanistic function.	Weak
	('GO:0032941', 'GO:0007389')	0.910099	1	positive regulation of cell development	Any process that activates or increases the frequency, rate or extent of cell development.	pattern specification process	A developmental process that results in the creation of defined areas or spaces within an organism that direct later differentiation of cells.	Pattern specification sets spatial programs that define later cell fate. These processes interact during embryogenesis and tissue patterning—biologically coherent although hierarchical (cause → effect).	Strong
LOW CDI SCORE (Low possible to cluster)	SPAG ID pair A and B	CDI	ARI	SPAG A's name	SPAG A's description	SPAG B's name	SPAG B's description	Explaination	Functional relavance
	('GO:0015850', 'GO:0051180')	0.0993244	-0.0565645	organic hydroxy compound transport	The directed movement of an organic hydroxy compound (organic alcohol) into, out of or within a cell, or between cells, by means of some agent such as a transporter or pore. An organic hydroxy compound is an organic compound having at least one hydroxy group attached to a carbon atom.	vitamin transport	The directed movement of vitamins into, out of or within a cell, or between cells, by means of some agent such as a transporter or pore. A vitamin is one of a number of unrelated organic substances that occur in many foods in small amounts and that are necessary in trace amounts for the normal metabolic functioning of the body.	Vitamins are a subclass of organic hydroxylated molecules (e.g., vitamin D metabolites, riboflavin). Vitamin transport is functionally nested within organic hydroxy compound transport.	Strong
	('GO:0015698', 'GO:0015850')	0.101042	-0.0565645	inorganic anion transport	The directed movement of inorganic anions into, out of or within a cell, or between cells, by means of some agent such as a transporter or pore. Inorganic anions are atoms or small molecules with a negative charge which do not contain carbon in covalent linkage.	organic hydroxy compound transport	The directed movement of an organic hydroxy compound (organic alcohol) into, out of or within a cell, or between cells, by means of some agent such as a transporter or pore. An organic hydroxy compound is an organic compound having at least one hydroxy group attached to a carbon atom.	Both are transport processes, but they move chemically distinct cargo (charged inorganic ions vs organic compounds). Shared mechanism (transporters/channels) but not shared cargo class.	Moderate
	('GO:0043543', 'GO:0043687')	0.077328	-0.05	protein acylation	The addition of an acyl group, any group or radical of the form RCO- where R is an organic group, to a protein amino acid.	post-translational protein modification	The process of covalently altering one or more amino acids in a protein after the protein has been completely translated and released from the ribosome.	Protein acylation is a well-defined subtype of PTM. Clear hierarchical parent–child ontology relationship.	Strong
	('GO:1904019', 'GO:0051402')	0.0730837	0.10687	epithelial cell apoptotic process	Any apoptotic process in an epithelial cell.	neuron apoptotic process	Any apoptotic process in a neuron, the basic cellular unit of nervous tissue. Each neuron consists of a body, an axon, and dendrites. Their purpose is to receive, conduct, and transmit impulses in the nervous system.	Both represent apoptosis pathways but in distinct lineages. Mechanism conserved, regulation context-specific.	Moderate
	('GO:0042537', 'GO:0006805')	0.132521	-0.0344132	benzene-containing compound metabolic process	The chemical reactions and pathways involving benzene, C6H6, a volatile, very inflammable liquid, contained in the naphtha produced by the destructive distillation of coal, from which it is separated by fractional distillation, or any of its derivatives.	xenobiotic metabolic process	The chemical reactions and pathways involving a xenobiotic compound, a compound foreign to the organism exposed to it. It may be synthesized by another organism (like ampicilin) or it can be a synthetic chemical.	Benzene metabolism is a subset of xenobiotic detoxification. Direct hierarchy linkage and shared enzymatic pathways (CYP450s, conjugation mechanisms).	Strong
	('GO:0015850', 'GO:1901264')	0.0759006	-0.0313543	organic hydroxy compound transport	The directed movement of an organic hydroxy compound (organic alcohol) into, out of or within a cell, or between cells, by means of some agent such as a transporter or pore. An organic hydroxy compound is an organic compound having at least one hydroxy group attached to a carbon atom.	carbohydrate derivative transport	The directed movement of a carbohydrate derivative into, out of or within a cell, or between cells, by means of some agent such as a transporter or pore.	Many carbohydrate derivatives (sugar alcohols) fall under organic hydroxy compounds, but not all. Partial overlap.	Moderate
	('GO:0045745', 'GO:0045744')	0.0717687	-0.0195122	positive regulation of G protein-coupled receptor signaling pathway	Any process that activates or increases the frequency, rate or extent of G protein-coupled receptor signaling pathway activity.	negative regulation of G protein-coupled receptor signaling pathway	Any process that stops, prevents, or reduces the frequency, rate or extent of G protein-coupled receptor signaling pathway.	Same pathway, opposite regulatory direction. Functionally tightly coupled as antagonistic modulators.	Strong
	('GO:0140029', 'GO:0022412')	0.219983	-0.00164745	exocytic process	The cellular processes that contribute to exocytosis.	cellular process involved in reproduction in multicellular organism	A process, occurring at the cellular level, that is involved in the reproductive function of a multicellular organism.	Exocytosis participates in fertilization and hormone secretion but is not exclusively reproductive. Only context-dependent linkage.	Weak
	('GO:0032387', 'GO:0034763')	0.0771071	0.0648999	negative regulation of intracellular transport	Any process that stops, prevents, or reduces the frequency, rate or extent of the directed movement of substances within cells.	negative regulation of transmembrane transport	Any process that stops, prevents, or reduces the frequency, rate or extent of the directed movement of a solute from one side of a membrane to the other.	Both involve regulation of movement but across different biological levels (intracellular routing vs membrane exchange). Mechanistic overlap exists through shared regulatory proteins (Rab GTPases, SNAREs).	Moderate
	('GO:0006997', 'GO:0007005')	0.101042	0.0925296	nucleus organization	A process that is carried out at the cellular level which results in the assembly, arrangement of constituent parts, or disassembly of the nucleus.	mitochondrion organization	A process that is carried out at the cellular level which results in the assembly, arrangement of constituent parts, or disassembly of a mitochondrion; includes mitochondrial morphogenesis and distribution, and replication of the mitochondrial genome as well as synthesis of new mitochondrial components.	Parallel processes regulating distinct organelles; share themes in biogenesis but not pathway steps.	Moderate
	('GO:0051657', 'GO:0032507')	0.0744691	0.0930233	maintenance of organelle location	Any process in which an organelle is maintained in a specific location within a cell and prevented from moving elsewhere.	maintenance of protein location in cell	Any process in which a protein is maintained in a specific location within, or in the membrane of, a cell, and is prevented from moving elsewhere.	Both involve spatial cellular organization; protein localization often supports organelle positioning (e.g., motor proteins). Indirect but relevant functional linkage.	Moderate

## Sheet: Table S5. SPAG-10-100 CDI
Supplemental Table 5. The functional relevance evaluation of CDI-stratified SPAG-to-SPAG (10-100) pairs.
HIGH CDI SCORE (High possible to cluster)	SPAG ID pair A and B	CDI	ARI	SPAG A's name	SPAG A's description	SPAG B's name	SPAG B's description	Explaination	Functional relavance
	('GO:0002376', 'GO:0050896')	0.935644	1	immune system process	Any process involved in the development or functioning of the immune system, an organismal system for calibrated responses to potential internal or invasive threats.	response to stimulus	Any process that results in a change in state or activity of a cell or an organism (in terms of movement, secretion, enzyme production, gene expression, etc.) as a result of a stimulus. The process begins with detection of the stimulus and ends with a change in state or activity or the cell or organism.	Immune function is fundamentally a specialized biological response to external/internal stimuli (e.g., pathogens), making these processes closely linked conceptually and mechanistically.	Strong
	('GO:0007165', 'GO:0022402')	0.935355	1	signal transduction	The cellular process in which a signal is conveyed to trigger a change in the activity or state of a cell. Signal transduction begins with reception of a signal (e.g. a ligand binding to a receptor or receptor activation by a stimulus such as light), or for signal transduction in the absence of ligand, signal-withdrawal or the activity of a constitutively active receptor. Signal transduction ends…	cell cycle process	The cellular process that ensures successive accurate and complete genome replication and chromosome segregation.	Signal transduction can influence the cell cycle (e.g., growth factor signaling), but the processes remain distinct with no strict hierarchy.	Moderate
	('GO:0042127', 'GO:0044087')	0.935355	1	regulation of cell population proliferation	Any process that modulates the frequency, rate or extent of cell proliferation.	regulation of cellular component biogenesis	Any process that modulates the frequency, rate or extent of cellular component biogenesis, a process that results in the biosynthesis of constituent macromolecules, assembly, and arrangement of constituent parts of a cellular component.	Both terms involve regulatory control but act on different biological outputs (proliferation vs. biogenesis). Indirect relationship only.	Weak
	('GO:0048583', 'GO:2000241')	0.935355	1	regulation of response to stimulus	Any process that modulates the frequency, rate or extent of a response to a stimulus. Response to stimulus is a change in state or activity of a cell or an organism (in terms of movement, secretion, enzyme production, gene expression, etc.) as a result of a stimulus.	regulation of reproductive process	Any process that modulates the frequency, rate or extent of reproductive process.	These regulatory systems can intersect hormonally or environmentally, but overlap is context-dependent rather than mechanistic.	Weak
	('GO:0032879', 'GO:0002682')	0.935355	1	regulation of localization	Any process that modulates the frequency, rate or extent of any process in which a cell, a substance, or a cellular entity is transported to, or maintained in, a specific location.	regulation of immune system process	Any process that modulates the frequency, rate, or extent of an immune system process.	Regulation of localization (e.g., protein trafficking, cell migration) is critical in immune cell activation, trafficking, and response dynamics. Meaningful functional dependency exists.	Moderate
	('GO:0008283', 'GO:0007165')	0.935137	1	cell population proliferation	The multiplication or reproduction of cells, resulting in the expansion of a cell population.	signal transduction	The cellular process in which a signal is conveyed to trigger a change in the activity or state of a cell. Signal transduction begins with reception of a signal (e.g. a ligand binding to a receptor or receptor activation by a stimulus such as light), or for signal transduction in the absence of ligand, signal-withdrawal or the activity of a constitutively active receptor. Signal transduction ends…	Signal transduction often drives proliferative cues (e.g., MAPK, Wnt). This reflects a mechanistic upstream–downstream relationship.	Strong
	('GO:0016192', 'GO:0007165')	0.935137	1	vesicle-mediated transport	A cellular transport process in which transported substances are moved in membrane-bounded vesicles; transported substances are enclosed in the vesicle lumen or located in the vesicle membrane. The process begins with a step that directs a substance to the forming vesicle, and includes vesicle budding and coating. Vesicles are then targeted to, and fuse with, an acceptor membrane.	signal transduction	The cellular process in which a signal is conveyed to trigger a change in the activity or state of a cell. Signal transduction begins with reception of a signal (e.g. a ligand binding to a receptor or receptor activation by a stimulus such as light), or for signal transduction in the absence of ligand, signal-withdrawal or the activity of a constitutively active receptor. Signal transduction ends…	Vesicular trafficking supports receptor recycling and ligand secretion in signaling, but the connection is supportive rather than identity-defining.	Moderate
	('GO:0048513', 'GO:0048857')	0.935107	1	animal organ development	Development of a tissue or tissues that work together to perform a specific function or functions. Development pertains to the process whose specific outcome is the progression of a structure over time, from its formation to the mature structure. Organs are commonly observed as visibly distinct structures, but may also exist as loosely associated clusters of cells that work together to perform a …	neural nucleus development	The biological process whose specific outcome is the progression of a neural nucleus from its initial condition to its mature state. A neural nucleus is an anatomical structure consisting of a discrete aggregate of neuronal soma.	Neural nucleus formation is a highly specific case of organ/tissue-level development. Hierarchical developmental relationship exists.	Strong
	('GO:0019222', 'GO:0060627')	0.935001	1	regulation of metabolic process	Any process that modulates the frequency, rate or extent of the chemical reactions and pathways within a cell or an organism.	regulation of vesicle-mediated transport	Any process that modulates the rate, frequency, or extent of vesicle-mediated transport, the directed movement of substances, either within a vesicle or in the vesicle membrane, into, out of or within a cell.	Both are regulatory, but influence distinct biological domains; effects intersect in metabolic homeostasis under specific conditions.	Weak
	('GO:0048583', 'GO:0048519')	0.934974	1	regulation of response to stimulus	Any process that modulates the frequency, rate or extent of a response to a stimulus. Response to stimulus is a change in state or activity of a cell or an organism (in terms of movement, secretion, enzyme production, gene expression, etc.) as a result of a stimulus.	negative regulation of biological process	Any process that stops, prevents, or reduces the frequency, rate or extent of a biological process. Biological processes are regulated by many means; examples include the control of gene expression, protein modification or interaction with a protein or substrate molecule.	One is a specific regulatory process, the other a broad regulatory class — overlap is conceptual rather than mechanistic.	Weak
LOW CDI SCORE (Low possible to cluster)	SPAG ID pair A and B	CDI	ARI	SPAG A's name	SPAG A's description	SPAG B's name	SPAG B's description	Explaination	Functional relavance
	('GO:0034764', 'GO:0032388')	0.0826981	-0.0136093	positive regulation of transmembrane transport	Any process that activates or increases the frequency, rate or extent of the directed movement of a solute from one side of a membrane to the other.	positive regulation of intracellular transport	Any process that activates or increases the frequency, rate or extent of the directed movement of substances within cells.	Both regulate movement of substances; one across membranes, one inside cells. Strong mechanistic parallelism.	Strong
	('GO:0072530', 'GO:1990542')	0.10185	0.534612	purine-containing compound transmembrane transport	The process in which a purine-containing compound is transported across a membrane. A purine-containing compound is any compound that contains purine or a formal derivative thereof.	mitochondrial transmembrane transport	The process in which a solute is transported from one side of a membrane to the other into, out of or within a mitochondrion.	Both involve transport across membranes, but one is substrate-specific while the other is organelle-specific. Functional connection exists via nucleotide metabolism.	Moderate
	('GO:0051051', 'GO:2000242')	0.0804603	0.622198	negative regulation of transport	Any process that stops, prevents, or reduces the frequency, rate or extent of the directed movement of substances (such as macromolecules, small molecules, ions) into, out of or within a cell, or between cells, by means of some agent such as a transporter or pore.	negative regulation of reproductive process	Any process that stops, prevents, or reduces the frequency, rate or extent of reproductive process.	No direct mechanistic relationship except indirect roles in gamete maturation or endocrine control.	Weak
	('GO:0048468', 'GO:0045165')	0.554764	0.476892	cell development	The cellular developmental process in which a specific cell progresses from an immature to a mature state. Cell development start once cell commitment has taken place.	cell fate commitment	The cellular developmental process by which a cell establishes the intrinsic character of a cell or tissue region irreversibly committing it to a particular fate.	Cell fate commitment precedes development — clear developmental hierarchy.	Strong
	('GO:0022602', 'GO:0048609')	0.516132	0.354346	ovulation cycle process	A process involved in the sexual cycle seen in females, often with physiologic changes in the endometrium that recur at regular intervals during the reproductive years.	multicellular organismal reproductive process	The process, occurring above the cellular level, that is pertinent to the reproductive function of a multicellular organism. This includes the integrated processes at the level of tissues and organs.	Ovulation cycle is a specific sub-process in vertebrate reproduction — ontology parent-child relationship.	Strong
	('GO:0072530', 'GO:1990542')	0.10185	0.534612	purine-containing compound transmembrane transport	The process in which a purine-containing compound is transported across a membrane. A purine-containing compound is any compound that contains purine or a formal derivative thereof.	mitochondrial transmembrane transport	The process in which a solute is transported from one side of a membrane to the other into, out of or within a mitochondrion.	intersection through mitochondrial ATP metabolism and nucleotide transport pathways.	Moderate
	('GO:0051051', 'GO:2000242')	0.0804603	0.622198	negative regulation of transport	Any process that stops, prevents, or reduces the frequency, rate or extent of the directed movement of substances (such as macromolecules, small molecules, ions) into, out of or within a cell, or between cells, by means of some agent such as a transporter or pore.	negative regulation of reproductive process	Any process that stops, prevents, or reduces the frequency, rate or extent of reproductive process.	These processes occur in different biological domains with only indirect context-dependent interactions. They do not share a pathway, hierarchy, or mechanistic dependency in the GO structure.	Weak
